# Supplementary material for: Association between Decreased SGK1 and Increased Intestinal α-Synuclein in an MPTP Mouse Model of Parkinson’s Disease
Source: Int J Mol Sci. 2023 Nov 16;24(22):16408. doi: 10.3390/ijms242216408 (PMC10671719; doi:10.3390/ijms242216408)
Supplement: Supplementary file 1 [file ijms-24-16408-s001.zip]

Archive with 1 entries (1 files):
- ijms-2660259-supplementary.pdf
